# Supplementary material for: Enhanced Specificity in Colorimetric LAMP Assay for Sarocladium kiliense Detection Using a Combination of Two Additives
Source: J Fungi (Basel). 2024 Dec 11;10(12):857. doi: 10.3390/jof10120857 (PMC11678401; doi:10.3390/jof10120857)
Supplement: Supplementary file 1 [file jof-10-00857-s001.zip]

Archive with 2 entries (2 files):
- SK-LAMP - Supplementary Figures Legends & Supplementary Figures.pdf
- SK-LAMP - Supplementary table.pdf
